# Supplementary material for: Genome-wide identification and functional characterization of LEA genes during seed development process in linseed flax (Linum usitatissimum L.)
Source: BMC Plant Biol. 2021 Apr 21;21:193. doi: 10.1186/s12870-021-02972-0 (PMC8059249; doi:10.1186/s12870-021-02972-0)
Supplement: Supplementary file 2 — Additional file 2: Supplementary Table 1 Subcellular localization prediction of all the 50 LuLEA genes. [file 12870_2021_2972_MOESM2_ESM.xlsx]

## Sheet: Sheet1
Genome-wide identification and functional characterization of LEA genes during seed development process in linseed flax ( Linum usitatissimum L.)
Zhen Li , Hui Chi, Caiyue Liu, Tianbao Zhang, Lida Han, Xinwu Pei* and Yan Long*
Biotechnology Research Institute, Chinese Academy of Agricultural Sciences，Beijing,100081,China China (949058048@qq.com(Z.L.); 1743793675@qq.com(H.C.); 1069180026@qq.com(C.Y.L.); 1003788711@qq.com(T.B.Z.); hanlida@caas.cn(L.D.H.) *Correspondence: peixinwu@caas.cn(X.W.P.);longyan@caas.cn(Y.L.)
949058048@qq.com(Z.L.); 1743793675@qq.com(H.C.); 1069180026@qq.com(C.Y.L.); 1003788711@qq.com(T.B.Z.); hanlida@caas.cn(L.D.H.)
*Correspondence: peixinwu@caas.cn(X.W.P.);longyan@caas.cn(Y.L.)
Supplementary Table 1 Subcellular localization prediction of all of the 50 LuLEA genes
No.	Subfamily	Accession	GOids	GOterms	Score
LuLEA1	LEA_1	Lus10016273	GO:0005634	C:nucleus	1
LuLEA2	LEA_1	Lus10016266	GO:0005634	C:nucleus	1
LuLEA3	LEA_1	Lus10004182	GO:0005634	C:nucleus	1
LuLEA4	LEA_1	Lus10012018	GO:0005634	C:nucleus	1
LuLEA5	LEA_1	Lus10012009	GO:0005634	C:nucleus	1
LuLEA6	LEA_1	Lus10030959	GO:0005886	C:plasma membrane	0.7
LuLEA7	LEA_1	Lus10043356	GO:0005634	C:nucleus	1
LuLEA8	LEA_1	Lus10040088	GO:0005634	C:nucleus	1
LuLEA9	LEA_1	Lus10021044	GO:0005634	C:nucleus	1
LuLEA10	LEA_2	Lus10007905	GO:0005615	C:extracellular space	0.77
LuLEA11	LEA_2	Lus10010140	GO:0009507	C:chloroplast	1
LuLEA12	LEA_2	Lus10010139	GO:0005634	C:nucleus	1
LuLEA13	LEA_2	Lus10019367	GO:0005634	C:nucleus	1
LuLEA14	LEA_2	Lus10036402	GO:0005634	C:nucleus	1
LuLEA15	LEA_2	Lus10008337	GO:0005634	C:nucleus	1
LuLEA16	LEA_2	Lus10001869	GO:0005634	C:nucleus	1
LuLEA17	LEA_2	Lus10001876	GO:0005634	C:nucleus	1
LuLEA18	LEA_3	Lus10006508	GO:0005739	C:mitochondrion	0.5
LuLEA19	LEA_3	Lus10029634	GO:0005739	C:mitochondrion	0.79
LuLEA20	LEA_3	Lus10037497	GO:0009535	C:chloroplast thylakoid membrane	0.67
LuLEA21	LEA_3	Lus10008169	GO:0009707	C:chloroplast outer membrane	0.76
LuLEA22	LEA_3	Lus10008170	GO:0009707	C:chloroplast outer membrane	0.89
LuLEA23	LEA_3	Lus10027986	GO:0005739	C:mitochondrion	0.82
LuLEA24	LEA_3	Lus10027987	GO:0009707	C:chloroplast outer membrane	0.77
LuLEA25	LEA_3	Lus10042672	GO:0005739	C:mitochondrion	0.69
LuLEA26	LEA_4	Lus10035586	GO:0005634	C:nucleus	1
LuLEA27	LEA_4	Lus10008638	GO:0005634	C:nucleus	1
LuLEA28	LEA_5	Lus10005044	GO:0005634	C:nucleus	1
LuLEA29	LEA_5	Lus10030394	GO:0005634	C:nucleus	1
LuLEA30	LEA_5	Lus10027816	GO:0005634	C:nucleus	1
LuLEA31	LEA_5	Lus10037844	GO:0005634	C:nucleus	1
LuLEA32	LEA_5	Lus10000125	GO:0005634	C:nucleus	1
LuLEA33	LEA_6	Lus10029709	GO:0005615	C:extracellular space	0.72
LuLEA34	LEA_6	Lus10042745	GO:0005615	C:extracellular space	0.76
LuLEA35	Dehydrin	Lus10017977	GO:0005634	C:nucleus	1
LuLEA36	Dehydrin	Lus10003340	GO:0005634	C:nucleus	1
LuLEA37	Dehydrin	Lus10041969	GO:0005634	C:nucleus	1
LuLEA38	Dehydrin	Lus10005652	GO:0005634	C:nucleus	1
LuLEA39	Dehydrin	Lus10021827	GO:0005634	C:nucleus	1
LuLEA40	Dehydrin	Lus10034568	GO:0005634	C:nucleus	1
LuLEA41	Dehydrin	Lus10014280	GO:0005634	C:nucleus	1
LuLEA42	Dehydrin	Lus10025983	GO:0005634	C:nucleus	1
LuLEA43	Dehydrin	Lus10021240	GO:0005634	C:nucleus	1
LuLEA44	Dehydrin	Lus10022643	GO:0005634	C:nucleus	1
LuLEA45	SMP	Lus10015948	GO:0005634	C:nucleus	1
LuLEA46	SMP	Lus10019001	GO:0005634	C:nucleus	1
LuLEA47	SMP	Lus10010553	GO:0005634	C:nucleus	1
LuLEA48	SMP	Lus10022058	GO:0005634	C:nucleus	1
LuLEA49	SMP	Lus10006121	GO:0005634	C:nucleus	1
LuLEA50	SMP	Lus10042604	GO:0005634	C:nucleus	1
